# Supplementary material for: A standard numbering scheme for thiamine diphosphate-dependent decarboxylases
Source: BMC Biochem. 2012 Nov 17;13:24. doi: 10.1186/1471-2091-13-24 (PMC3534367; doi:10.1186/1471-2091-13-24)
Supplement: Additional file 2 — nvw file of the pyruvate decarboxylase from S. cerevisiae. [file 1471-2091-13-24-S2.nvw]

# nvw-numbering
# 2011 ITB Uni Stuttgart Germany

//example_2VK8//

#ANNODESC 0 GDGX-motiv, TPP-binding #00FF33
#ANNODESC 1 PP-end #053BF9
#ANNODESC 2 PYR-end #FC0C02
#ANNODESC 3 S-pocket #ffdead
#ANNODESC 4 MD-end #FF8C00
#ANNODESC 5 Mg+ binding #CC6600
#ANNODESC 6 GDGX-motiv, Mg+ binding #CC6600
#ANNODESC 7 entrance to s-pocket #ffdead
#ANNODESC 8 activator binding #ffdead
#ANNODESC 9 S-pocket Glutamate #ffdead
#ANNODESC 10 MD-start #FF8C00
#ANNODESC 11 GDGX-motiv #FFCCFF
#ANNODESC 12 PYR-start #FC0C02
#ANNODESC 13 ThDP-binding #9932cc
#ANNODESC 14 donor-pocket #ffdead
#ANNODESC 15 PX motif #uu6785
#ANNODESC 16 PP-start #053BF9

#ANNOPOS 6 12
#ANNOPOS 25 3
#ANNOPOS 26 3
#ANNOPOS 27 3
#ANNOPOS 28 3
#ANNOPOS 51 13
#ANNOPOS 114 14
#ANNOPOS 115 14
#ANNOPOS 166 15
#ANNOPOS 167 15
#ANNOPOS 168 2
#ANNOPOS 169 15
#ANNOPOS 170 15
#ANNOPOS 171 15
#ANNOPOS 197 10
#ANNOPOS 221 8
#ANNOPOS 336 4
#ANNOPOS 367 16
#ANNOPOS 443 11
#ANNOPOS 444 6
#ANNOPOS 445 11
#ANNOPOS 446 0
#ANNOPOS 471 5
#ANNOPOS 473 5
#ANNOPOS 476 7
#ANNOPOS 477 9
#ANNOPOS 540 1

1	M	51	E	101	V	151	R	201	I	251	S	301	Y	351	A	401	P	451	V	501	T	551	E	
2	S	52	L	102	P	152	C	202	D	252	I	302	K	352	R	402	N	452	Q	502	F	552	Q	
3	E	53	N	103	S	153	I	203	T	253	D	303	T	353	T	403	N	453	E	503	G	553	A	
4	I	54	A	104	I	154	R	204	I	254	E	304	K	354	P	404	T	454	I	504	A	554	K	
5	T	55	A	105	S	155	T	205	L	255	Q	305	N	355	A	405	Y	455	S	505	K	555	L	
6	L	56	Y	106	A	156	T	206	V	256	H	306	I	356	N	406	G	456	T	506	D	556	T	
7	G	57	A	107	Q	157	Y	207	L	257	P	307	V	357	A	407	I	457	M	507	Y	557	A	
8	K	58	A	108	A	158	V	208	D	258	R	308	E	358	A	408	S	458	I	508	E	558	A	
9	Y	59	D	109	K	159	T	209	K	259	Y	309	F	359	V	409	Q	459	R	509	T	559	T	
10	L	60	G	110	Q	160	Q	210	D	260	G	310	H	360	P	410	V	460	W	510	H	560	N	
11	F	61	Y	111	L	161	R	211	A	261	G	311	S	361	A	411	L	461	G	511	R	561	A	
12	E	62	A	112	L	162	P	212	K	262	V	312	D	362	S	412	W	462	L	512	V	562	K	
13	R	63	R	113	L	163	V	213	N	263	Y	313	H	363	T	413	G	463	K	513	A	563	Q	
14	L	64	I	114	H	164	Y	214	P	264	V	314	M	364	P	414	S	464	P	514	T	
15	K	65	K	115	H	165	L	215	V	265	G	315	K	365	L	415	I	465	Y	515	T	
16	Q	66	G	116	T	166	G	216	I	266	T	316	I	366	K	416	G	466	L	516	G	
17	V	67	M	117	L	167	L	217	L	267	L	317	R	367	Q	417	F	467	F	517	E	
18	N	68	S	118	G	168	P	218	A	268	S	318	N	368	E	418	T	468	V	518	W	
19	V	69	C	119	N	169	A	219	D	269	K	319	A	369	W	419	T	469	L	519	D	
20	N	70	I	120	G	170	N	220	A	270	P	320	T	370	M	420	G	470	N	520	K	
21	T	71	I	121	D	171	L	221	C	271	E	321	F	371	W	421	A	471	N	521	L	
22	V	72	T	122	F	172	V	222	C	272	V	322	P	372	N	422	T	472	D	522	T	
23	F	73	T	123	T	173	D	223	S	273	K	323	G	373	Q	423	L	473	G	523	Q	
24	G	74	F	124	V	174	L	224	R	274	E	324	V	374	L	424	G	474	Y	524	D	
25	L	75	G	125	F	175	N	225	H	275	A	325	Q	375	G	425	A	475	T	525	K	
26	P	76	V	126	H	176	V	226	D	276	V	326	M	376	N	426	A	476	I	526	S	
27	G	77	G	127	R	177	P	227	V	277	E	327	K	377	F	427	F	477	Q	527	F	
28	D	78	E	128	M	178	A	228	K	278	S	328	F	378	L	428	A	478	K	528	N	
29	F	79	L	129	S	179	K	229	A	279	A	329	V	379	Q	429	A	479	L	529	D	
30	N	80	S	130	A	180	L	230	E	280	D	330	L	380	E	430	E	480	I	530	N	
31	L	81	A	131	N	181	L	231	T	281	L	331	Q	381	G	431	E	481	H	531	S	
32	S	82	L	132	I	182	Q	232	K	282	I	332	K	382	D	432	I	482	G	532	K	
33	L	83	N	133	S	183	T	233	K	283	L	333	L	383	V	433	D	483	P	533	I	
34	L	84	G	134	E	184	P	234	L	284	S	334	L	384	V	434	P	484	K	534	R	
35	D	85	I	135	T	185	I	235	I	285	V	335	T	385	I	435	K	485	A	535	M	
36	K	86	A	136	T	186	D	236	D	286	G	336	T	386	A	436	K	486	Q	536	I	
37	I	87	G	137	A	187	M	237	L	287	A	337	I	387	E	437	R	487	Y	537	E	
38	Y	88	S	138	M	188	S	238	T	288	L	338	A	388	T	438	V	488	N	538	V	
39	E	89	Y	139	I	189	L	239	Q	289	L	339	D	389	G	439	I	489	E	539	M	
40	V	90	A	140	T	190	K	240	F	290	S	340	A	390	T	440	L	490	I	540	L	
41	E	91	E	141	D	191	P	241	P	291	D	341	A	391	S	441	F	491	Q	541	P	
42	G	92	H	142	I	192	N	242	A	292	F	342	K	392	A	442	I	492	G	542	V	
43	M	93	V	143	A	193	D	243	F	293	N	343	G	393	F	443	G	493	W	543	F	
44	R	94	G	144	T	194	A	244	V	294	T	344	Y	394	G	444	D	494	D	544	D	
45	W	95	V	145	A	195	E	245	T	295	G	345	K	395	I	445	G	495	H	545	A	
46	A	96	L	146	P	196	S	246	P	296	S	346	P	396	N	446	S	496	L	546	P	
47	G	97	H	147	A	197	E	247	M	297	F	347	V	397	Q	447	L	497	S	547	Q	
48	N	98	V	148	E	198	K	248	G	298	S	348	A	398	T	448	Q	498	L	548	N	
49	A	99	V	149	I	199	E	249	K	299	Y	349	V	399	T	449	L	499	L	549	L	
50	N	100	G	150	D	200	V	250	G	300	S	350	P	400	F	450	T	500	P	550	V	
