# Supplementary material for: A standard numbering scheme for thiamine diphosphate-dependent decarboxylases
Source: BMC Biochem. 2012 Nov 17;13:24. doi: 10.1186/1471-2091-13-24 (PMC3534367; doi:10.1186/1471-2091-13-24)
Supplement: Additional file 4 — Reference alignment for the standard numbering method. [file 1471-2091-13-24-S4.aln]

CLUSTAL W(1.60) multiple sequence alignment

2JLC         --FNR-RWAAVILEALTRHGVRHICIAPGSRSTPLTLAAAENS-AF-IHHTHFDERGLGHLALGLAKVSK
1ZPD         MS--Y-TVGTYLAERLVQIGLKHHFAVAGDYNLVLLDNLLLNK-NM-EQVYCCNELNCGFSAEGYARAKG
2VBF         M---Y-TVGDYLLDRLHELGIEEIFGVPGDYNLQFLDQIISRE-DM-KWIGNANELNASYMADGYARTKK
1OVM         RTP-Y-CVADYLLDRLTDCGADHLFGVPGDYNLQFLDHVIDSP-DI-CWVGCANELNASYAADGYARCKG
2VK8         MSE-I-TLGKYLFERLKQVNVNTVFGLPGDFNLSLLDKIYEVE-GM-RWAGNANELNAAYAADGYARIKG
2IHT         --K-P-TAAHALLSRLRDHGVGKVFGVVGREAASI-L-FDEVE-GI-DFVLTRHEFTAGVAADVLARITG
1BFD         M-A---SVHGTTYELLRRQGIDTVFGNPGSNELPFLKDF--PE-DF-RYILALQEACVVGIADGYAQASR
2PGN         MAI-K-RGADLIVEALEEYGTEQVVGFIGHTSHFVADAFSKSH-LGKRVINPATELGGAWMVNGYNYVKD
1JSC         V-G-L-TGGQIFNEMMSRQNVDTVFGYPGGAILPVYDAIHNSD-KF-NFVLPKHEQGAGHMAEGYARASG
1YBH         DQP-R-KGADILVEALERQGVETVFAYPGGASMEIHQALTRSS-SI-RNVLPRHEQGGVFAAEGYARSSG
2PAN         MAK---RAVDAA-YVLEKEGITTAFGVPGAAINPFYSA-RKHG-GI-RHILARHVEGASH-AEGYTRATA
1OZF         VRQ-WAHGADLVVSQLEAQGVRQVFGIPGAKIDKVFDSLLDSS--I-RIIPVRHEANAAFMAAAVGRITG
2C31         VEL-T-DGFHVLIDALKMNDIDTMYGVVGIPITNLARMWQDDG--Q-RFYSFRHEQHAGYAASIAGYIEG
2AG0         MAM-I-TGGELVVRTLIKAGVEHLFGLHGAHIDTIFQACLDHD--V-PIIDTRHEAAAGHAAEGYARAGA
1V5F         -NK-I-NIGLAVMKILESWGADTIYGIPSGTLSSLMDAMGEEENNV-KFLQVKHEEVGAMAAVMQSKFGG
3EYA         -MK-Q-TVAAYIAKTLESAGVKRIWGVTGDSLNGLSDSLNRMG-TI-EWMSTRHEEVAAFAAGAEAQLSG

2JLC         -QP-VAVIVTSGTAVANLYPALIEAGLTGEKLILLTADRPPEL--I--DC--GANQ-AI------RQPGM
1ZPD         --A-AAAVVTYSVGALSAFDAIGGAYAENLPVILISGAPNNND--HAAGH--VLHH-ALGKTDYHYQLEM
2VBF         --A-AAFLTTFGVGELSAINGLAGSYAENLPVVEIVGSPTSKV--QNDGK--FVHH-TLADGDFKHFMKM
1OVM         --F-AALLTTFGVGELSAMNGIAGSYAEHVPVLHIVGAPGTAA--QQRGE--LLHH-TLGDGEFRHFYHM
2VK8         --M-SCIITTFGVGELSALNGIAGSYAEHVGVLHVVGVPSISA--QAKQL--LLHH-TLGNGDFTVFHRM
2IHT         -RP-QACWATLGPG-TNLSTGIATSVLDRSPVIALAAQSESHD--I---FPNDTHQ-CL------DSVAI
1BFD         -KP-AFINLHSAAGTGNAMGALSNAWNSHSPLIVTAGQQTRAM--I--GV--EALL-TN-----VDAANL
2PGN         -RSAAVGAWHCV-GNLLLHAAMQEARTGRIPAVHIGLNSDGRL--A--GR-SEAAQ-QV------PW-QS
1JSC         -KP-GVVLVTSGPGATNVVTPMADAFADGIPMVVFTGQVPTSA--I--GT--DAFQ-EA------DVVGI
1YBH         -KP-GICIATSGPGATNLVSGLADALLDSVPLVAITGQVPRRM--I--GT--DAFQ-ET------PIVEV
2PAN         GNI-GVCLGTSGPAGTD-ITALYSASADSIPILCITGQAPRAR--L--HK--EDFQ-AV------DIEAI
1OZF         -KA-GVALVTSGPGCSNLITGMATANSEGDPVVALGGAVKRADKAK--QV-HQ----SM------DTVAM
2C31         -KP-GVCLTVSAPGFLNGVTSLAHATTNCFPMILLSGSSEREI--VDLQQ--GDYE-EM------DQMNV
2AG0         -KL-GVALVTAGGGFTNAVTPIANAWLDRTPVLFLTGSGALRD--D--ET--NTLQAGI------DQVAM
1V5F         -NL-GVTVGSGGPGASHLINGLYDAAMDNIPVVAILGSRPQRE--L--NM--DAFQ-EL------NQNPM
3EYA         -EL-AVCAGSCGPGNLHLINGLFDCHRNHVPVLAIAAHIPSSE--I--GS--GYFQ-ET------HPQEL

2JLC         FASHPTHSISLPRPTQDIPARWLVSTIDHALGTL--H-AGGVHINCPFAEP-LYMDDTG-LS--WQQRL-
1ZPD         AKNITAAAEAIYTP------EEAPAKIDHVIKTALRE-KKPVYLEIACN--IAS----M-PC------A-
2VBF         HEPVTAARTLLTA-------ENATYEIDRVLSQLLKE-RKPVYINLPVD--VAA----A-KA------E-
1OVM         SEPITVAQAVLTE-------QNACYEIDRVLTTMLRE-RRPGYLMLPAD--VAK----K-AA------T-
2VK8         SANISETTAMITDI------ATAPAEIDRCIRTTYVT-QRPVYLGLPAN--LVD----L-NV--P---A-
2IHT         VAP-SKYAVELQRP------HEITDLVDSAVNAA-TEPVGPSFISLPVD--LLG----SSEG--I---D-
1BFD         PRPLVKWSYEPASA------AEVPHAMSRAIHMASMAPQGPVYLSVPYD--DWD----K-DA-DP---Q-
2PGN         FTPIARSTQRVERL------DKVGEAIHEAFRVAEGHPAGPAYVDIPFD--LTA----D-QI--DD-KA-
1JSC         SRSCTKWNVMVKSV------EELPLRINEAFEIATSGRPGPVLVDLPKD--VTA----A-ILRNP---I-
1YBH         TRSITKHNYLVMDV------EDIPRIIEEAFFLATSGRPGPVLVDVPKD--IQQ----Q-LA--I---P-
2PAN         AKPVSK-AVTVREA------ALVPRVLQQAFHL-RSGRPGPVLVDLPFD--VQV----A-EI--E---F-
1OZF         FSPVTKYAIEVTAP------DALAEVVSNAFRAAEQGRPGSAFVSLPQD--VVD----G-PV--S---G-
2C31         ARPHCKASFRINSI------KDIPIGIARAVRTAVSGRPGGVYVDLPAK--LFG----Q-TI--SVEEAN
2AG0         AAPITKWAHRVMAT------EHIPRLVMQAIRAALSAPRGPVLLDLPWD--ILM----N-QI--DEDSV-
1V5F         YDHIAVYNRRVAYA------EQLPKLVDEAARMAIAK-RGVAVLEVPGD--FAK----V-EI--DNDQW-
3EYA         FRECSHYCELVSSP------EQIPQVLAIAMRKAVLN-RGVSVVVLPGD--VAL----K-PA-PE--GA-

2JLC         -GDWWQDDKPWL-R--E----A-P---R--L-ES----EK--QRDWFFWRQ-K-RGVVVAGR-MSA--E-
1ZPD         -A--P---G--P-A-SA----LFN---D--E-ASDEASLNAAVDETLKFIANRDKVAVLVGSKLR-AAG-
2VBF         -K--P---A--L-S--L----------E----N---TTEQVILSKIEESLKNAQKPVVIAGHEVI-SFG-
1OVM         -P--P---V--N-A--L----THK---Q--A-HADSACLKAFRDAAENKLAMSKRTALLADFLVL-RHG-
2VK8         -K--L--LQ--T-P--I----D-M---S-LK-PNDAESEKEVIDTILVLDKDAKNPVILADACCS-RHD-
2IHT         -P--N---P--P-A--N----T-PAKPV--G-VVA-DGWQKAADQAAALLAEAKHPVLVVGAAAI-RSG-
1BFD         -S--H---HLFD-R--H----V-S---S--S-VR---LNDQDLDILVKALNSASNPAIVLGPDVD-AAN-
2PGN         -L--V---P-RG-A--T----R-A---K--SVLH---APNEDVREAAAQLVAAKNPVILAGGGVA-RSG-
1JSC         -P-----TKTTL-PSA----------------QD--EFVMQSINKAADLINLAKKPVLYVGAGIL-NHAD
1YBH         -N--W--EQ--A-M--RLPGY--M---SRMP-KP---PEDSHLEQIVRLISESKKPVLYVGGGCL---N-
2PAN         -D--P--DY--E-P--L----P-V---Y--K-PA---ASR-QIEKAVEL-IQAERPVIVAGGGVI-NAD-
1OZF         -K--V---L--P---------A-P---Q--M-GA---APDDAIDQVAKLIAQAKNPIFLLGLMAS-QPE-
2C31         KL--L---F--K-P--I----DPA---P--A-QI---PAEDAIARAADLIKNAKRPVIMLGKGAA-YAQ-
2AG0         -I--I---P--D-L--V----L-S---A--HGAR---PDPADLDQALALLRKAERPVIVLGSEAS-RTA-
1V5F         -Y--S---S--ANS--L----R-K---Y--APIA---PAAQDIDAAVELLNNSKRPVIYAGIGTM---G-
3EYA         -T--M---H--W-Y--H----A-P---Q--PVVT---PEEEELRKLAQLLRYSSNIALMCGSGCA---G-

2JLC         EGKKVALWAQTLGWPLIGD--VL-SQ-T-GQ-----PLPCA------------D--LWL-GNAKATSELQ
1ZPD         AEEAAVKFTDALGGAVATM--AAAKSFF-PEE-NALYIGTSWGE----V-S--Y--PGV-EK--T---MK
2VBF         LEKTVTQFVSETKLPITTL--NFGKSAV-DES-LPSFLGIYNGK----L-S--E--ISL-KN--F---VE
1OVM         LKHALQKWVKEVPMAHATM--LMGKGIF-DER-QAGFYGTYSGS----A-S--T--GAV-KE--A---IE
2VK8         VKAETKKLIDLTQFPAFVT--PMGKGSI-DEQ-HPRYGGVYVGT----L-S--K--PEV-KE--A---VE
2IHT         AVPAIRALAERLNIPVITT--YIAKGVL-PVG-HELNYGAVT-G----Y-DGILNFPA--LQ--T---FA
1BFD         ANADCVMLAERLKAPVWVAPSAPR-CPF-PTR-HPCFRGLMP-AGIAA----------ISQL------LE
2PGN         GSEALLKLAEMVGVPVVTT--STGAGVF-PET-HALAMGSAG-F----C-G--W--KSA-ND--M---MA
1JSC         GPRLLKELSDRAQIPVTTT--LQGLGSF-DQE-DPKSLDMLG-M----H-G--C--ATA-NL--A---VQ
1YBH         SSDELGRFVELTGIPVAST--LMGLGSY-PD--DELSLHMLG-M----H-G--T--VYA-NY--A---VE
2PAN         AAALLQQFAELTSVPVIPT--L-GWGCI-PDD-HEL-AG-VG-L----QTA--H--RYG-NA--T---LL
1OZF         NSKALRRLLETSHIPVTST--YQAAGAV-NQDNFSRFAGRVG-L----F-N-NQ---AG-DR--L---LQ
2C31         CDDEIRALVEETGIPFLPM--GMAKGLL-PDN-HPQSAA--------------A---TR-AF--A---LA
2AG0         RKTALSAFVAATGVPVFAD--YEGLSMLSGL-PDAMRGGLV--Q---------N----L-YS--F----A
1V5F         HGPAVQELARKIKAPVITT--GKNFETF-EWD-FEALTGSTY-R----V-G--W--KPA-NE--T---IL
3EYA         AHKELVEFAGKIKAPIVHA--LRGKEHV-EYD-NPYDVGMTG-L----I-G--F--SSG-FH--T---MM

2JLC         ----QAQIVVQLGSSL---TGKRLL-----QWQASC---EP---------EEYWIVDDIEGRLD-PAHHR
1ZPD         ----EADAVIALAPVF-NDYST--T--GW-TD--IP---DP--------KK-LVLAEPRS--------VV
2VBF         ----SADFILMLGVKL-TDSST--G--AF-TH--HL---DE--------NK-MISLNIDE--------GI
1OVM         ----GADTVLCVGTRF-TDTLT--A--GF-TH--QL---TP--------AQ-TIEVQPHA--------AR
2VK8         ----SADLILSVGALL-SDFNT--G--SF-SY--SY--KTK---------N-IVEFHSDH--------MK
2IHT         ----PVDLVLTVGYDYAED-LR------P-S---WQKGIEK---------K-TVRISPTVNPIPRV--YR
1BFD         ----GHDVVLVIGAPVFRYH----QYDP--GQ--YL-KPGT---------R-LISVTCDPLEAARA--PM
2PGN         ----AADFVLVLGSRL-SDWGI-AQ--GY-IT--KM---P----------K-FVHVDTDPAVLGTF--YF
1JSC         ----NADLIIAVGARF-DDRVT--G--NI-SK--FA--PEARRAAAEGRGG-IIHFEVSPKNINKV--VQ
1YBH         ----HSDLLLAFGVRF-DDRVT--G--KL-EA--FA--SRA---------K-IVHIDIDSAEIGKN--KT
2PAN         ----ASD-VFGIGNRF-ANRHT--G--SV-EK--YT--EGR---------K-IVHIDIEPTQIGRV--LC
1OZF         ----LADLVICIGYSP-V--EY--E---P-AM--WN-SGNA---------T-LVHIDVLP-AYE-ERNYT
2C31         ----QCDVCVLIGARL-NW-LM--Q--HG-KG-KTWGDELK---------K-YVQIDIQANEMDSN--QP
2AG0         KADAAPDLVLMLGARF-GL-NT--G--HG-SG-QLI-PHSA---------Q-VIQVDPDACELGRL--QG
1V5F         ----EADTVLFAGSNF-P---F--S--EVEG---TF-RNVD---------N-FIQIDIDPAMLGKR--HH
3EYA         ----NADTLVLLGTQF-P---Y--R-----A---FY-PTDA---------K-IIQIDINPASIGAH--SK

2JLC         --GRRLI-ANIADWLELH--PA--E-----KR-Q---P-W-CVEIPRLAEQAMQAV-IARR-D--A----
1ZPD         VNGIRFPSVHLKDYLTRLAQKV-------SK--K---TGSLDFFKSLNAG--E-LK-K--AAPA-DPS--
2VBF         IFNKVVEDFDFRAVVSSLSEL-K-G----IE--Y---E-----GQY-I-D--K-QYEE--F-IP-S-S--
1OVM         VGDVWFTGIPMNQAIETLVELCK-Q----HV--HA-P--------------------------D---G--
2VK8         IRNATFPGVQMKFVLQKLLTTIA-D---AAKG-Y---K-P--VAVP--AR-TPANA-A----VP-A-S--
2IHT         P-DVDVV-TDVLAFVEHFETATA-S-----FG-A---K-Q-R-HD--I-EPLRARI-AEFLADP-E-T-Y
1BFD         G--DAIV-ADIGAMASALANLV--E-----ES-S---R-Q-L-PTA--A---PE-P-A-KV-DQ-D-A--
2PGN         P-LLSVV-ADAKTFMEQLIEVLP-GT--SGFKAVRYQERENFRQATEFRAAWDGWV-REQE-SG-D-G--
1JSC         T-QIAVE-GDATTNLGKMMSKI--F---PVK--E---RSEWFAQINKWKKEYP-YA-Y-ME-ET-P-G--
1YBH         P-HVSVC-GDVKLALQGMNKVLENRA-EELKL-D---FGVWRNELNVQKQKFP-LS-F-K--TF-G-E--
2PAN         P-DLGIV-SDAKAALTLLVEVAQ-EQKAGRLP-C---RKEWVADCQQRKRTLL-RK-T--H-FD-N-V--
1OZF         P-DVELV-GDIAGTLNKLAQNI--D----HRL-V---LSPQAAEILRDRQHQRELL-D-RRGAQLN-Q--
2C31         I-AAPVV-GDIKSAVSLLRKALK-G-----AP-K--ADAEWTGALKAKVDGNKAKL-AGKMTAE-T-PSG
2AG0         I-ALGIV-ADVGGTIEALAQATAQD---AAWP-D---RGDWCAKVTDLAQERYASI-AAKS-SS-E-H--
1V5F         A-DVAIL-GDAALAIDEILNKV--D-----AV-E---ESAWWTANLKNIANWREYI-NMLETKE-E-G--
3EYA         V-DMALV-GDIKSTLRALLPLV--E-----EK-A---DRKFLDKALEDYRDARKGL-DDLA-KP-S-E--

2JLC         --FGEAQLAHRICDYL---P-E-QGQLFVGNS-LVVRLIDALS--QLPAG-YP-VYSNRGASGIDGLLST
1ZPD         APLVNAEIARQVEALL---T-P-NTTVIAETG-DSWFNAQRM---KLPNG-AR-VEYEMQWGHIGWSVPA
2VBF         APLSQDRLWQAVESLT---Q-S-NETIVAEQG-TSFFGASTI---FLKSN-SR-FIGQPLWGSIGYTFPA
1OVM         -SLTQENFWRTLQTFI---R-P-GDIILADQG-TSAFGAIDL---RLPAD-VN-FIVQPLWGSIGYTLAA
2VK8         TPLKQEWMWNQLGNFL---Q-E-GDVVIAETG-TSAFGINQT---TFPNN-TY-GISQVLWGSIGFTTGA
2IHT         EDGRVHQVIDS-NTVEE-AAEPGEGTIVSDIG-FFRHYGVLFA--RA-DQ-PFGFLTSAGCSSFGYGIPA
1BFD         GRLHPETVFDTLNDMA---P-E-NAIYLNEST-STTAQMWQRL--NM-RN-PGSYYFCA-AGGLGFALPA
2PGN         MPASMFRAMAEVRKVQ---R-P-EDIIVTDIG-NHTLPMFGGA--IL-QR-PRRLVTSMAEGILGCGFPM
1JSC         SKIKPQTVIKKLSKVANDTG-R-HVIVTTGVG-QHQMWAAQHW--TW-RN-PHTFITSGGLGTMGYGLPA
1YBH         -AIPPQYAIKVLDELT---D-G-KAIISTGVG-QHQMWAAQFY--NY-KK-PRQWLSSGGLGAMGFGLPA
2PAN         -PVKPQRVYEE-NKAF---G-R-DVCYVTTIG-LSQIAAAQL---HV-FK-DRHWINCGQAGPLGWTIPA
1OZF         FALHPLRIVRAMQDIV---N-S-DVTLTVDMG-SFHIWIARYLYTFR-AR--Q-VMISNGQQTMGVALPW
2C31         -MMNYSNSLGVVRDFML-AN-P-DISLVNEGA-NALDNTRMIV--DM-LK-PRKRLDSGTWGVMGIGMGY
2AG0         -ALHPFHASQVIAKHV---D-A-GVTVVADGA-LTYLWLSEVMSRVK-PG--G-FLCHGYLGSMGVGFGT
1V5F         -DLQFYQVYNAINNHA---D-E-DAIYSIDVGNSTQT-SIRHL--HM-TPKNM-WRTSPLFATMGIAIPG
3EYA         KAIHPQYLAQQISHFA---A-D-DAIFTCDVG-TPTVWAARYL--KM-NGKRR-LLGSFNHGSMANAMPQ

2JLC         AAGVQRAS----G--KPTLAIVGDLSALYDLNALALLR-QVSAPLVLIVVNNN--GGQI-FSLLP--T-P
1ZPD         AFGYAVGA----P-ERRNILMVGDGSFQLTAQEVAQMVRLKL-PVIIFLINNY--GYTI-EVMIH----D
2VBF         ALGSQIAD----K-ESRHLLFIGDGSLQLTVQELGLSIREKL-NPICFIINND--GYTV-EREIH----G
1OVM         AFGAQTAC----P-NRRVIVLTGDGAAQLTIQELGSMLRDKQ-HPIILVLNNE--GYTV-ERAIH----G
2VK8         TLGAAFAAEEIDP-KKRVILFIGDGSLQLTVQEISTMIRWGL-KPYLFVLNND--GYTI-QKLIH----G
2IHT         AIGAQ-AR----P-DQPTFLIAGDGGFHSNSSDLETIARLNL-PIVTVVVNND--TNGL-IELYQNIG-H
1BFD         AIGVQLAE----P-ERQVIAVIGDGSANYSISALWTAAQYNI-PTIFVIMNNG--TYGA-LRWFAGVLEA
2PGN         ALGAQLAE----P-NSRVFLGTGDGALYYHFNEFRVAVEHKL-PVITMVFTNE--SYGA-NWTLMNHQ-F
1JSC         AIGAQVAK----P-ESLVIDIDGDASFNMTLTELSSAVQAGT-PVKILILNNEES---------------
1YBH         AIGASVAN----P-DAIVVDIDGDGSFIMNVQELATIRVENL-PVKVLLLNNQ--HLGM-VMQWEDRF-Y
2PAN         ALGVCAAD----P-KRNVVAISGDFDFQFLIEELAVGAQFNI-PYIHVLVNNA--YLGL-IRQSQ-RA-F
1OZF         AIGAWLVN----P-ERKVVSVSGDGGFLQSSMELETAVRLKA-NVLHLIWVDN--GYNM-VAIQEEKK-Y
2C31         CVAAAAVT----G--KPVIAVEGDSAFGFSGMELETICRYNL-PVTVIIMNNG--GIYKG-NE-------
2AG0         ALGAQVAD---LEAGRRTILVTGDGSVGYSIGEFDTLVRKQL-PLIVIIMNNQ--SWGA-TLHFQQLA-V
1V5F         GLGAKNTY----P-DRQVWNIIGDGAFSMTYPDVVTNVRYNM-PVINVVFSNT--EYAF-IKNKYEDTNK
3EYA         ALGAQATE----P-ERQVVAMCGDGGFSMLMGDFLSVVQMKL-PVKIVVFNNS--VLGF----V------

2JLC         -Q-SERE-----R-FYLMPQN-------------VHFEHAAAMF--------E-LKYHRPQ-NWQELETA
1ZPD         ------G-----P-Y-N-NIK------------NWDYAGLMEVFNGNGGYDSGAAKGLKAK-TGGELAEA
2VBF         -P-T--Q-----S-Y-N-DIP------------MWNYSKLPETFGA----TEDRVVSKIVR-TENEFVSV
1OVM         -A-E--Q-----R-Y-N-DIA------------LWNWTHIPQALS-----LDPQSECWRVS-EAEQLADV
2VK8         -P-K--A-----Q-Y-N-EIQ------------GWDHLSLLPTFG-----AKD-YETHRVA-TTGEWDKL
2IHT         HR-S--H-----DPA-V-KFG------------GVDFVALAEAN--------G-VDATRAT-NREELLAA
1BFD         E--N--V-----P-G-L-DVP------------GIDFRALAKGY--------G-VQALKAD-NLEQLKGS
2PGN         G--Q--N-----N-W-T-EFM------------NPDWVGIAKAF--------G-AYGESVRETG-DIAGA
1JSC         ------------H---T-HQL------------NPDFIKLAEAM--------G-LKGLRVK-KQEELDAK
1YBH         KA-N--R-----A-H-T-FLGDPAQ----EDEIFPNMLLFAAAC--------G-IPAARVT-KKADLREA
2PAN         D-----D-----Y-C-V-QLAFENINSSEVNGYGVDHVKVAEGL--------G-CKAIRVF-KPEDIAPA
1OZF         -Q-R--L-----S-G-V-EFG------------PMDFKAYAESF--------G-AKGFAVE-SAEALEPT
2C31         --AD--PQPGVIS-C-T-RLT------------RGRYDMMMEAF--------G-GKGYVAN-TPAELKAA
2AG0         GPNR--V-----T-G-T-RLE------------NGSYHGVAAAF--------G-ADGYHVD-SVESFSAA
1V5F         NL----F-----G---V-DFT------------DVDYAKIAEAQ--------G-AKGFTVS-RIEDMDRV
3EYA         ------------G---T-ELH------------DTNFARIAEAC--------G-ITGIRVE-KASEVDEA

2JLC         FAD--AW-RT---P-T-TTVIEMVVNDTD-G--AQTL--Q-----QLLAQVSHL----------------
1ZPD         IKV--AL-AN---T-DGPTLIECFIGRED-C--T--EELVKWGKRVAAANSRKPVNK-------------
2VBF         MKE--AQADV---N-R-MYWIELVLEKED-A--P--KLLKKMGKLFAEQNK-------------------
1OVM         LEK--VA-HH---E-R-LSLIEVMLPKAD-I--P--PLLGALTKALEACNN-------------------
2VK8         TQDKSFN-DN---S-K-IRMIEVMLPVFD-A--P--Q-NLV---EQAK---LTAATNAKQ----------
2IHT         LRK--GA-EL---G-R-PFLIEVPVN-YD-F--Q----PGG--FGALSI---------------------
1BFD         LQE--AL-SA---K-G-PVLIEVSTV--------------------------------------------
2PGN         LQR--AI-DS---G-K-PALIEIPVSKTQ-GLAS--D--PVG-GVGPNLLLKGREIPVDTGGSMYPGENL
1JSC         LKE--FV-ST---K-G-PVLLEVEVDKK------------------------------------------
1YBH         IQT--ML-DT---P-G-PYLLDVICPHQE-H--V--L---P--MIPSGGTFNDVITEGDGR---------
2PAN         FEQ--AK-AL--AQYRVPVVVEVILERVT-N--I------S---GSELDNVEFEDIADNAADAPTETCFH
1OZF         LRA--AM-DV---D-G-PAVVAIPVDYRDNP-LL----MGQ--LH-------------------------
2C31         LEE--AV-AS---G-K-PCLINAMIDPDAGV-------E-------------------------------
2AG0         LAQ--AL-AH---N-R-PACINVAVALDP-I--P--PEEL----I-------------------------
1V5F         MAE--AV-AANKAG-H-TVVIDCKIT-QD-R--P--I--PV---ETLKLDSKLYSEDEIKAYKERYEAAN
3EYA         LQR--AF-SI---D-G-PVLVDVVVA-KE-E-----L--A-----IPPQIK-------------------

2JLC         -------------------
1ZPD         -------------------
2VBF         -------------------
1OVM         -------------------
2VK8         -------------------
2IHT         -------------------
1BFD         -------------------
2PGN         LHLK---------------
1JSC         -------------------
1YBH         -------------------
2PAN         YE-----------------
1OZF         -------------------
2C31         -------------------
2AG0         -------------------
1V5F         LVPFREYLEAEGLESKYIK
3EYA         -------------------
